# Supplementary material for: Postoperative Electroacupuncture Boosts Cognitive Function Recovery after Laparotomy in Mice
Source: Biomolecules. 2024 Oct 10;14(10):1274. doi: 10.3390/biom14101274 (PMC11506768; doi:10.3390/biom14101274)
Supplement: Supplementary file 1 [file biomolecules-14-01274-s001.zip]

Archive with 1 entries (1 files):
- biomolecules-3164713-supplementary.pdf
